# Supplementary material for: Repurposing tRNAs for nonsense suppression
Source: Nat Commun. 2021 Jun 22;12:3850. doi: 10.1038/s41467-021-24076-x (PMC8219837; doi:10.1038/s41467-021-24076-x)
Supplement: Supplementary file 4 — Source data file [file 41467_2021_24076_MOESM4_ESM.xlsx]

## Sheet: Fig. 2
	Aminoacylation levels
tRNA variant	Exp. 1	Exp. 2	Exp. 3	Exp. 4	Exp. 5	Exp. 6	Exp. 7		Mean	SD
t1	0.21	0.19	0.26	0.21	0.2	0.21	0.15		0.204286	0.0325869
t2	0	0							0	-
t3	0.12	0.13	0.09	0.13					0.1175	0.0189297
t4	0.14	0.12	0.14	0.14					0.135	0.01
t5	0.13	0.1	0.17	0.11					0.1275	0.030957
CUA	0.27	0.14	0.31	0.3					0.255	0.0785281
GGC	0.23	0.2	0.26						0.23	0.03
UGC	0.17	0.2	0.22	0.24	0.18				0.202	0.0286356

## Sheet: Fig. 3c
Molecular mass of the ladder lanes (Prestained protein ladder, Thermo Fisher Scientific) from top to bottom: 180, 130, 100, 70, 55, 40, 35, 25, 15, 10 kDa.

## Sheet: Fig. 3d
FACS (n=4)	relative GFP expression
variant	Exp. 1	Exp. 2	Exp. 3	Exp. 4		Mean	SD
t1A3T2	0.104565	0.0870362	0.0899904	0.106673		0.0970662	0.00998655
t1A3DT2	0.215763	0.184608	0.116939	0.150024		0.166834	0.0427473
WT	1	1	1	1		1	0
Bulk fluorescence (n=7)	relative GFP expression
variant	Exp. 1	Exp. 2	Exp. 3	Exp. 4	Exp. 5	Exp. 6	Exp. 7		Mean	SD
t1A3T2	0.0493474	0.109479	0.0441287	0.207969	0.221576	0.192094	0.120535		0.135018	0.0736366
t1A3DT2	0.203827	0.176448	0.135795	0.258372	0.261523	0.201697	0.222837		0.208643	0.0445075
WT	1	1	1	1	1	1	1		1	0
Exp. 1
Exp. 2
Exp. 3
Exp. 4

## Sheet: Fig. 3e
Dipeptide formation (n=3)		Dipeptide levels
tRNA variant	mRNA	Exp. 1	Exp. 2	Exp. 3	Mean	SD
UGC	M stop mRNA	0.005	0.005	0.0051	0.005	5e-05
t1A3T2	M stop mRNA	0.302	0.303	0.308	0.304	0.00304
t1A3DT2	M stop mRNA	0.0617	0.0623	0.0613	0.0618	0.000618
UGC	MA mRNA	0.678	0.669	0.682	0.677	0.00677

## Sheet: Fig. S1a
											Left panel: Molecular mass of the ladder lanes (Low Molecular Weight Marker 10-100 nt, Affymetrix) from top to bottom: 100, 90, 80, 70, 60, 50, 40, 30, 20, 10 nt).
											Middle panel: Molecular mass of the ladder lanes (RiboRuler Low Range RNA Ladder, Thermo Fisher Scientific) from top to bottom: 1000, 800, 600, 400, 300, 200, 100 nt).

## Sheet: Fig. S1b
	Aminoacylation levels
tRNA variant	Exp. 1	Exp. 2	Exp. 3		Mean	SD
t2	0	0	-		0	-
t2AS1	0	0	B		0	-
t2AS2	0.28	0.29	0.29		0.286667	0.0057735
t2AS3	0.31	0.35	0.32		0.326667	0.0208167

## Sheet: Fig. S2a
Molecular mass of the ladder lanes (Prestained protein ladder, Thermo Fisher Scientific) from top to bottom: 180, 130, 100, 70, 55, 40, 35, 25, 15, 10 kDa.

## Sheet: Fig. S2b
FACS (n=3)	relative GFP expression
GFP variant	Exp. 1	Exp. 2	Exp. 3		Mean	SD
UAA	0.000425622	-0.00246369	0.0103943		0.0027854	0.00674597
UAG	0.49883	0.446317	0.508961		0.484703	0.0336262
UGA	0.00159608	0.000518672	0.0136201		0.00524494	0.00727305
WT	1	1	1		1	0
Bulk fluorescence (n=4)	relative GFP expression
GFP variant	Exp. 1	Exp. 2	Exp. 3	Exp. 4		Mean	SD
UAA	0.0163733	0.00570386	-0.00198612	0.0269937		0.0117712	0.0126357
UAG	0.498666	0.510155	0.364692	0.41056		0.446018	0.0701345
UGA	0.0121432	0.0233701	0.00907469	0.0130059		0.0143985	0.00621446
WT	1	1	1	1		1	0
Exp. 1
Exp. 2
Exp. 3

## Sheet: Fig. S3a
Molecular mass of the ladder lanes (Prestained protein ladder, Thermo Fisher Scientific) from top to bottom: 180, 130, 100, 70, 55, 40, 35, 25, 15, 10 kDa.

## Sheet: Fig. S3b
Molecular mass of the ladder lanes (Prestained protein ladder, Thermo Fisher Scientific) from top to bottom: 180, 130, 100, 70, 55, 40, 35, 25, 15, 10 kDa.

[truncated: 6 more sheets: Fig. S3c, Fig. S3d, Fig. S4, Fig. S6a, Fig. S8a, Fig. S8b]
